# Supplementary material for: Assessment of some key indicators of the ecological status of an African freshwater lagoon (Lagoon Aghien, Ivory Coast)
Source: PLoS One. 2021 May 6;16(5):e0251065. doi: 10.1371/journal.pone.0251065 (PMC8101731; doi:10.1371/journal.pone.0251065)
Supplement: S2 Table — (XLSX) [file pone.0251065.s006.xlsx]

## Sheet: Feuil1
	Mesocosm experiments in Aghien-Télégraphe													Monotoring of the lagoon Aghien (This paper)
		Chl-a spectro*	Chl-a probe**											Chl-a probe**	Estimated Chl-a***
	Sample 1	48.06	6.2										S1-Ja17	30.38	189.613
	Sample 2	42.72	7.5										S2-Ja17	37.9	241.655
	Sample 3	40.05	11.1										S3-Ja17	35.03	221.793
	Sample 4	54.735	6.2										S4-Ja17	12.18	63.6616
	Sample 5	52.065	9.6										S5-Ja17	14.82	81.9315
	Sample 6	42.72	10.7										S6-Ja17	9.6	45.8069
	Sample 7	168.21	30										S1-F17	6.32	23.108
	Sample 8	152.19	27.8										S2-F17	9.48	44.9765
	Sample 9	68.085	12.7										S3-F17	8.73	39.7862
	Sample 10	48.06	15.5										S4-F17	18.1	104.63
	Sample 11	53.4	11.1										S5-F17	7.21	29.2671
	Sample 12	37.38	12.4										S6-F17	5.3	16.0491
	Sample 13	132.165	24.5	Chl-a									S1-Mr17	14.83	82.0007
	Sample 14	64.08	12.8	probe									S2-Mr17	12.76	67.6754
	Sample 15	141.51	21.6	(µ/L)									S3-Mr17	9.065	42.1045
	Sample 16	60.075	11.4										S4-Mr17	12.42	65.3225
	Sample 17	40.05	13.3										S5-Mr17	20	117.779
	Sample 18	84.105	12.1										S6-Mr17	15.31	85.3225
	Sample 19	62.745	7.5										S1-Ap17	26.02	159.44
	Sample 20	136.17	22.7										S2-Ap17	13.63	73.6962
	Sample 21	94.785	17.2										S3-Ap17	14.61	80.4782
	Sample 22	57.405	9.9										S4-Ap17	7.91	34.1114
	Sample 23	45.39	12.9										S5-Ap17	8.03	34.9419
	Sample 24	50.73	6.2										S6-Ap17	12.38	65.0457
	Sample 25	44.055	7.7										S1-My17	8.4	37.5024
	Sample 26	42.72	11.6										S2-My17	10.77	53.9038
	Sample 27	58.74	7.2										S3-My17	7.8	33.3502
	Sample 28	33.375	11.2										S4-My17	8.67	39.3709
	Sample 29	120.15	20.6					Chl-a spectro (µg/L)					S5-My17	8.29	36.7412
	Sample 30	102.795	13										S6-My17	8.6425	39.1806
													S1-Jn17	7.175	29.0249
	* Chlorophyll-a values obtained after pigment extration and spectrophotometer measurment												S2-Jn17	10.8825	54.6824
	**Chlorophyll-a values provided by the YSI probe												S3-Jn17	18.25	105.669
	*** Estimated chlorophyll-a values during the monitoring from the YSI measurments after correction												S4-Jn17	38.8	247.883
													S5-Jn17	16.05	90.4436
													S6-Jn17	21.8	130.236
													S1-Jl17	18.1	104.63
													S2-Jl17	7.56	31.6893
													S3-Jl17	5.46	17.1564
													S4-Jl17	8.26	36.5336
													S5-Jl17	8.71	39.6478
													S6-Jl17	7.54	31.5509
													S1-Au17	10.2	49.9592
													S2-Au17	6.55	24.6997
													S3-Au17	6.4	23.6616
													S4-Au17	12.43	65.3917
													S5-Au17	6.75273	26.1026
													S6-Au17	9.12	42.4851
													S1-S17	16.64	94.5266
													S2-S17	21.43	127.675
													S3-S17	15.33	85.4609
													S4-S17	14.3	78.3329
													S6-S17	11.58	59.5093
													S1-O17	7.3	29.89
													S2-O17	23.2	139.925
													S3-O17	11.65	59.9938
													S4-O17	12.86	68.3675
													S5-O17	8.04	35.0111
													S6-O17	7.02	27.9522
													S1-N17	7.39	30.5128
													S2-N17	10.32	50.7896
													S3-N17	11.2933	57.5255
													S4-N17	6.57	24.8381
													S5-N17	21.17	125.876
													S6-N17	36.51	232.035
													S1-D17	26.4225	162.226
													S2-D17	16.2	91.4817
													S3-D17	15.66	87.7446
													S4-D17	12.82	68.0907
													S5-D17	9.15	42.6927
													S6-D17	9.9	47.883
													S1-Ja18	12.02	62.5543
													S2-Ja18	7.7	32.6581
													S3-Ja18	8.64	39.1633
													S4-Ja18	9.34	44.0076
													S5-Ja18	6.25	22.6235
													S6-Ja18	13.51	72.8657
													S1-F18	12.7375	67.5197
													S2-F18	9.976	48.409
													S4-F18	12.3	64.492
													S5-F18	11.26	57.2948
													S6-F18	14.02	76.3952
													S1-Mr18	16.31	92.2429
													S2-Mr18	5.67	18.6097
													S3-Mr18	4.26	8.8519
													S4-Mr18	12.1	63.108
													S6-Mr18	13.7	74.1806
													S1-ap18	6.25	22.6235
													S2-ap18	8.33	37.018
													S3-ap18	11.26	57.2948
													S4-ap18	11	55.4955
													S5-ap18	11.102	56.2014
													S6-ap18	5.92	20.3398
