# Supplementary material for: Assessment of some key indicators of the ecological status of an African freshwater lagoon (Lagoon Aghien, Ivory Coast)
Source: PLoS One. 2021 May 6;16(5):e0251065. doi: 10.1371/journal.pone.0251065 (PMC8101731; doi:10.1371/journal.pone.0251065)
Supplement: S3 Table — (XLSX) [file pone.0251065.s007.xlsx]

## Sheet: Feuil1
STATIONS	DATE	Temperature (°C)	Turbidity (NTU)	Dissolved oxygen (mg/L)
		Surf (0-1m)	Surf (0-1m)	Surf (0-1m)
St1	jan-17	29.74	6.10	4.35
St2	jan-17	30.08	6.36	4.55
St3	jan-17	29.99	6.11	4.27
St4	jan-17	30.43	5.80	4.96
St5	jan-17	30.35	6.94	4.75
St6	jan-17	30.1	12.12	4.09
St1	feb-17	31.65	8.76	2.74
St2	feb-17	31.18	9.88	3.08
St3	feb-17	31.15	7.65	2.99
St4	feb-17	31.38	8.90	2.82
St5	feb-17	30.19	8	8.62
St6	feb-17	30.19	18.84	1.2
St1	mar-17	32.81	18.46	5.91
St2	mar-17	32.50	12.04	7.21
St3	mar-17	31.29	10.96	9.24
St4	mar-17	30.89	5.54	0.83
St5	mar-17	31.22	8.18	9.02
St6	mar-17	30.88	24.04	4.90
St1	apr-17	31.46	48.89	10.36
St2	apr-17	31.12	53	11.27
St3	apr-17	32.06	8.46	10.91
St4	apr-17	31.17	4.54	9.001
St5	apr-17	30.90	13.05	7.02
St6	apr-17	30.91	21.02	4.87
St1	may-17	29.72	101.71	8.25
St2	may-17	30.13	7.56	7.82
St3	may-17	29.91	287.17	7.6
St4	may-17	30.13	174.29	6.95
St5	may-17	29.43	136.35	5.12
St6	may-17	29.49	23.13	5.9
St1	jun-17	27.67	112.44	5.95
St2	jun-17	28.07	114.15	7.6
St3	jun-17	27.92	45.35	6.56
St4	jun-17	28.00	105.4	7.23
St5	jun-17	28.32	89.02	8.24
St6	jun-17	27.75	44.62	6.75
St1	jul-17	26.15	163.45	6.56
St2	jul-17	26.62	173.79	6.54
St3	jul-17	26.73	61.82	4.28
St4	jul-17	26.78	58.14	5.28
St5	jul-17	26.28	57.04	6.48
St6	jul-17	25.94	673.93	6.57
St1	aug-17	26.13	29.73	5.57
St2	aug-17	26.44	36.25	6.35
St3	aug-17	26.45	33.79	6.57
St4	aug-17	26.19	52.01	5.78
St5	aug-17	26.52	34.85	6.6
St6	aug-17	26.22	43.74	5.18
St1	sep-17	28.85	139.91	6.36
St2	sep-17	28.91	10.64	7.99
St3	sep-17	28.15	9.44	8.35
St4	sep-17	27.56	10.105	6.02
St5	sep-17	28.02	404.93	5.31
St6	sep-17	27.14	78.74	6.91
St1	oct-17	29.08	26.84	4.66
St2	oct-17	29.91	27.97	5.81
St3	oct-17	30.56	18.01	4.23
St4	oct-17	30.01	23.32	6.66
St5	oct-17	30.05	51.15	7.4
St6	oct-17	28.28	27.51	6.17
St1	nov-17	31.42	37.7	8.8
St2	nov-17	30.52	12.62	8.9
St3	nov-17	30.06	12.08	9.86
St4	nov-17	29.71	12.19	8.54
St5	nov-17	29.56	18.11	8.21
St6	nov-17	26.54	52.62	4.03
St1	dec-17	27.31	23.77	3.45
St2	dec-17	28.64	10.56	5.67
St3	dec-17	28.5	82.32	3.96
St4	dec-17	28.88	9.92	5.66
St5	dec-17	28.7	20.93	6.73
St6	dec-17	28.55	23.25	4.79
St1	jan-18	29.02	10.13	7.67
St2	jan-18	30.03	5.8	9.3
St3	jan-18	30.45	5.37	9.9
St4	jan-18	29.94	7.22	8.27
St5	jan-18	29.88	16.48	7.42
St6	jan-18	28.28	27.51	6.17
St1	feb-18	29.36	15.878	8.14
St2	feb-18	29.75	8.77	7.62
St3	feb-18	31.04	19.04	7.63
St4	feb-18	29.31	8.1	6.21
St5	feb-18	29.37	14.14	6.77
St6	feb-18	29.45	18.93	6.47
St1	mar-18	31.24	12.48	7.03
St2	mar-18	30.87	10.79	7.72
St3	mar-18	31.9	10.88	8.44
St4	mar-18	30.36	7.4	7.41
St5	mar-18	30.05	12.93	5.32
St6	mar-18	29.67	28.1	4.34
St1	apr-18	30.7	42.48	7.84
St2	apr-18	31.33	10.47	7.12
St3	apr-18	30.69	8.86	6.07
St4	apr-18	30.74	8.38	6.23
St5	apr-18	30.86	26.28	6.92
St6	apr-18	30.63	36.22	4.78
*: Raw data provided by the sensor
