# Supplementary material for: Assessment of some key indicators of the ecological status of an African freshwater lagoon (Lagoon Aghien, Ivory Coast)
Source: PLoS One. 2021 May 6;16(5):e0251065. doi: 10.1371/journal.pone.0251065 (PMC8101731; doi:10.1371/journal.pone.0251065)
Supplement: S4 Table — (XLSX) [file pone.0251065.s008.xlsx]

## Sheet: Feuil1
STATIONS	DATE	TN (mg/L)	NH4 (mg/L)	NO2 (mg/L)	NO3 (mg/L)	TP (mg/L)	SRP (mg/L)
St1	dec-16	1.8	0.486	0.053	0.433	0.15	0.05		TN= Total nitrogen
St2	dec-16	1.32	0.588	0.056	0.337	0.149	0.06		TP = Total phosphorus
St3	dec-16	2.58	0.526	0.045	0.313	0.156	0.07		SRP = Soluble reactive phosphorus
St4	dec-16	1.69	0.563	0.048	0.332	0.133	0.079
St5	dec-16	1.65	0.414	0.056	0.358	0.14	0.05
St6	dec-16	1.34	0.193	0.053	0.513	0.16	0.09
St1	jan-17	1.46	0.071	0.049	0.379	0.134	0.08
St2	jan-17	1.55	0.035	0.026	0.174	0.163	0.08
St3	jan-17	2.74	0.035	0.025	0.253	0.172	0.09
St4	jan-17	1.75	0.036	0.028	0.281	0.137	0.07
St5	jan-17	1.76	0.176	0.034	0.363	0.146	0.08
St6	jan-17	3.81	0.322	0.047	0.307	0.151	0.07
St1	feb-17	1.94	0.062	0.075	0.395	0.145	0.03
St2	feb-17	1.52	0.052	0.083	0.418	0.136	0.03
St3	feb-17	1.82	0.051	0.073	0.388	0.151	0.15
St4	feb-17	1.74	0.058	0.07	0.417	0.155	0.17
St5	feb-17	3.29	0.06	0.081	0.421	0.164	0.04
St6	feb-17	2.04	0.127	0.08	0.431	0.181	0.04
St1	mar-17	1.93	0.063	0.092	0.424	0.168	0.05
St2	mar-17	1.5	0.0657	0.077	0.412	0.171	0.09
St3	mar-17	1.47	0.065	0.077	0.462	0.151	0.1
St4	mar-17	1	0.06	0.083	0.505	0.149	0.05
St5	mar-17	1.25	0.115	0.099	0.366	0.154	0.11
St6	mar-17	1.01	0.094	0.08	0.401	0.167	0.08
St1	apr-17	1.96	0.109	0.064	0.24	0.18	0.15
St2	apr-17	1.7	0.087	0.064	0.412	0.162	0.1
St3	apr-17	1.98	0.069	0.067	0.462	0.183	0.13
St4	apr-17	1.02	0.086	0.071	0.51	0.151	0.09
St5	apr-17	0.94	0.111	0.075	0.37	0.167	0.12
St6	apr-17	1.86	0.1	0.079	0.4	0.163	0.1
St1	may-17	1.93	0.088	0.095	0.4	0.31	0.06
St2	may-17	1.81	0.108	0.093	0.396	0.24	0.063
St3	may-17	1.61	0.065	0.09	0.355	0.39	0.057
St4	may-17	1.7	0.1	0.084	0.379	0.18	0.061
St5	may-17	1.23	0.078	0.085	0.417	0.18	0.061
St6	may-17	2.12	0.089	0.027	0.479	0.25	0.082
St1	jun-17	3.52	0.19	0.065	0.79	0.31	0.062
St2	jun-17	2.9	0.21	0.07	0.66	0.4	0.084
St3	jun-17	2.94	0.23	0.07	0.66	0.14	0.16
St4	jun-17	2.8	0.15	0.058	0.63	0.84	0.14
St5	jun-17	2.63	0.14	0.047	0.59	0.55	0.08
St6	jun-17	2.85	0.23	0.043	0.65	1.11	0.18
St1	jul-17	1.4	0.08	0.054	1.27	0.12	0.09
St2	jul-17	1.06	0.25	0.052	0.89	0.18	0.075
St3	jul-17	1.39	0.25	0.052	1.11	0.13	0.09
St4	jul-17	2.17	0.18	0.049	1.04	0.21	0.085
St5	jul-17	1.54	0.24	0.042	0.99	0.15	0.077
St6	jul-17	1.54	0.38	0.05	0.88	0.16	0.09
St1	aug-17	1.55	0.21	0.045	1.67	0.32	0.09
St2	aug-17	1.62	0.14	0.044	1.05	0.14	0.08
St3	aug-17	1	0.09	0.052	0.94	0.24	0.07
St4	aug-17	1.27	0.08	0.054	1.05	0.103	0.09
St5	aug-17	2.19	0.08	0.052	0.85	0.2	0.08
St6	aug-17	1.9	0.13	0.054	0.81	0.23	0.08
St1	sep-17	1.24	0.13	0.036	0.575	0.23	0.06
St2	sep-17	1.44	0.023	0.03	0.432	0.254	0.072
St3	sep-17	2.64	0.072	0.034	0.478	0.19	0.09
St4	sep-17	2.2	0.02	0.043	0.534	0.32	0.07
St5	sep-17	2.01	0.02	0.033	0.532	0.23	0.075
St6	sep-17	2.46	0.041	0.034	0.482	0.14	0.07
St1	oct-17	2.73	0.126	0.039	0.66	0.31	0.15
St2	oct-17	2.13	0.088	0.044	0.409	0.14	0.1
St3	oct-17	2.86	0.092	0.037	0.343	0.22	0.13
St4	oct-17	2.63	0.085	0.037	0.469	0.7	0.09
St5	oct-17	2.63	0.056	0.037	0.465	0.55	0.12
St6	oct-17	2.74	0.103	0.043	0.449	0.9	0.1
St1	nov-17	1.83	0.14	0.042	0.806	0.15	0.03
St2	nov-17	1.95	0.062	0.042	0.39	0.14	0.03
St3	nov-17	2.12	0.05	0.04	0.384	0.15	0.15
St4	nov-17	1.98	0.081	0.04	0.455	0.16	0.17
St5	nov-17	1.7	0.06	0.04	0.449	0.16	0.04
St6	nov-17	1.89	0.05	0.045	0.916	0.181	0.04
St1	dec-17	0.59	0.14	0.043	0.46	0.14	0.02
St2	dec-17	1.72	0.05	0.045	0.43	0.142	0.03
St3	dec-17	1.66	0.11	0.039	0.4	0.149	0.06
St4	dec-17	1.54	0.02	0.046	0.4	0.128	0.06
St5	dec-17	2	0.05	0.035	0.44	0.14	0.03
St6	dec-17	1.62	0.02	0.041	0.5	0.17	0.06
St1	jan-18	1.6	0.025	0.047	0.636	0.12	0.09
St2	jan-18	1.55	0.051	0.052	0.409	0.14	0.08
St3	jan-18	2.74	0.043	0.059	0.491	0.17	0.03
St4	jan-18	1.75	0.04	0.048	0.57	0.16	0.01
St5	jan-18	1.76	0.049	0.056	0.384	0.15	0.09
St6	jan-18	2.91	0.104	0.053	0.471	0.16	0.09
St1	feb-18	1.82	0.051	0.057	0.65	0.19	0.072
St2	feb-18	1.69	0.073	0.055	0.48	0.18	0.069
St3	feb-18	2.11	0.068	0.054	0.5	0.19	0.098
St4	feb-18	1.8	0.0794	0.054	0.54	0.25	0.088
St5	feb-18	1.9	0.093	0.055	0.49	0.22	0.075
St6	feb-18	2.15	0.088	0.052	0.54	0.29	0.084
St1	mar-18	1.77	0.053	0.008	0.36	0.28	0.07
St2	mar-18	1.69	0.021	0.009	0.35	0.19	0.05
St3	mar-18	2.45	0.019	0.006	0.39	0.22	0.03
St4	mar-18	1.07	0.015	0.006	0.21	0.21	0.04
St5	mar-18	1.33	0.021	0.006	0.3	0.22	0.04
St6	mar-18	1.07	0.071	0.009	0.33	0.18	0.05
St1	apr-18	1.86	0.133	0.041	0.73	0.23	0.09
St2	apr-18	1.73	0.075	0.043	0.39	0.27	0.065
St3	apr-18	2.18	0.071	0.038	0.36	0.15	0.14
St4	apr-18	2.06	0.083	0.08	0.46	0.49	0.13
St5	apr-18	1.36	0.082	0.043	0.45	0.36	0.08
St6	apr-18	1.58	0.1125	0.044	0.68	0.65	0.07
