# Supplementary material for: Assessment of some key indicators of the ecological status of an African freshwater lagoon (Lagoon Aghien, Ivory Coast)
Source: PLoS One. 2021 May 6;16(5):e0251065. doi: 10.1371/journal.pone.0251065 (PMC8101731; doi:10.1371/journal.pone.0251065)
Supplement: S6 Table — Genus name with blue background = Cyanobacteria; green background = Chlorophyta; light gray background = Dinophyta; yellow background = Euglenozoa; darker grey background = Bacillariophyta. (XLSX) [file pone.0251065.s010.xlsx]

## Sheet: Feuil1
DATE	Dec-16	Jan-17	Feb-17	Mar-17	Apr-17	May-17	Jun-17	Jul-17	Aug-17	Sep-17	Oct-17	Nov-17	Dec-17	Jan-18	Feb-18	Mar-18	Apr-18		Sum	Percentage	Cumulative percentage
Peridinium	8.05079e+07	9.04076e+07	3.29311e+08	4.94257e+07	6.81333e+07	4.71692e+07	8.44387e+06	1.23261e+07	7.57036e+07	9.09899e+06	1.0482e+07	3.85797e+07	4.05087e+07	9.75412e+06	5.10999e+07	1.93809e+07	9.86331e+06		9.50196e+08	34.6357	34.6357
Cylindrospermopsis/Rhaphidiopsis	7.85273e+06	1.56205e+07	1.23374e+07	3.81743e+07	4.95195e+06	2.02083e+06	1.50359e+07	6.73005e+06	7.13967e+06	7.00617e+06	11597040	1.79771e+07	3.28924e+07	1.93689e+06	2.84737e+07	3.59108e+06	1.32629e+07		2.26601e+08	8.25986	42.8956
Pediastrum	9.27153e+06	1.11258e+07	1.11258e+07	3.77042e+07	1.85431e+06	1.73069e+07	5.56292e+06	7.41723e+06	1.54526e+07	4.01766e+06	2.78146e+07	2.36939e+07	1.22075e+07	3.70861e+06	2.28698e+07	3.70861e+06	8.34438e+06		2.23186e+08	8.1354	51.031
Aulacoseira	5.54466e+06	5.28236e+06	7.93133e+06	3.97034e+07	2.64118e+06	3.94229e+06	3.88256e+06	8.81172e+06	4.74906e+07	7.5223e+06	2.51964e+07	1.79689e+07	2.61781e+06	788199	1.30812e+07	9.84015e+06	4.63375e+06		2.06879e+08	7.54097	58.5719
Oscillatoria	3.3931e+06	4.93542e+06	5.24388e+07	3.77354e+07	2.62194e+06	2.4163e+06	1.69655e+06	308464	5.08965e+06	2.36489e+06	1.85078e+06	2.00501e+07	2.03072e+06	4.46415e+06	2.27235e+07	2.35204e+06	3.53448e+06		1.70006e+08	6.19692	64.7689
Melosira	3.43698e+06	2.82324e+06	3.55973e+06	5.4378e+07	981996	40916.5	736497	1.29978e+07	4.02823e+07	5.60556e+06	2.29541e+07	9.20621e+06	0	0	4.82814e+06	4.52639e+06	2.00491e+06		1.68363e+08	6.13702	70.9059
Trachelomonas	1.40833e+07	1.54304e+07	5.71127e+06	1.26416e+07	6.11206e+06	1.09549e+07	7.61502e+06	1.52857e+07	1.24579e+07	7.78202e+06	5.71127e+06	1.00643e+07	1.4871e+07	7.99355e+06	8.31641e+06	8.01581e+06	5.21028e+06		1.68257e+08	6.13316	77.039
Limnothrix	3.74819e+06	1.02017e+07	7.41965e+06	4.41296e+06	1.56021e+07	1.2257e+07	4.21048e+06	952303	7.62629e+06	3.37421e+06	7.22271e+06	8.51248e+06	7.28443e+06	2.13376e+07	5.62506e+06	1.13469e+07	1.34504e+07		1.44584e+08	5.27026	82.3093
Closterium	1.86049e+07	4.29345e+06	1.09721e+07	6.6787e+06	1.57426e+07	8.5869e+06	8.5869e+06	8.26886e+06	1.0018e+07	9.30247e+06	4.29345e+06	0	2.8623e+06	1.43115e+06	5.7246e+06	4.65124e+06	1.43115e+06		1.21449e+08	4.42695	86.7363
Microcystis	2.11602e+06	7.29143e+06	1.66556e+07	1.18509e+07	8.64877e+06	4.12371e+06	1.16423e+06	1.57553e+06	1.15699e+07	6.53524e+06	9.66162e+06	3.08963e+06	3.4388e+06	655610	1.07635e+07	1.9402e+06	2.57057e+06		1.03651e+08	3.77821	90.5145
Staurastrum	2.97519e+06	4.6361e+06	4.83829e+06	5.11271e+06	823232	202197	640292	389952	5.50988e+06	1.43705e+06	2.03642e+06	1.64165e+06	3.03296e+06	1.40094e+06	2.54191e+06	888224	747408		3.88544e+07	1.41629	91.9308
Dolichospermum	444381	1.04708e+06	9.51467e+06	2.20919e+06	93281.1	91726.4	250563	6.15267e+06	2.0312e+06	340476	2.36934e+06	918819	734589	9328.11	1.43264e+06	64130.8	967208		2.86713e+07	1.0451	92.9759
Euglena	779374	389687	1.42885e+06	1.16906e+06	0	0	606180	2.33812e+06	779374	1.16906e+06	1.55875e+06	5.28242e+06	2.33812e+06	844322	259791	1.85101e+06	0		2.07941e+07	0.75797	93.7338
Planktothrix	1.73079e+06	133138	2.66275e+06	2.26334e+06	399413	1.37575e+06	532550	0	1.64203e+06	821015	3.1953e+06	532550	687877	0	1.59765e+06	1.19824e+06	221896		1.89943e+07	0.692364	94.4262
Cyclotella	1.40534e+06	83211	665688	735030	2.2467e+06	3.93865e+06	859847	887584	1.04014e+06	1.04014e+06	499266	887584	381384	420678	610214	655286	762767		1.71195e+07	0.624026	95.0502
Scenedesmus	825538	433757	247195	1.35724e+06	811546	1.791e+06	754022	805327	718264	1.07973e+06	475734	638976	328233	782784	359132	1.00394e+06	1.28845e+06		1.37009e+07	0.499412	95.5496
Phacus	3.08469e+06	388283	485353	1.48842e+06	194141	905993	97070.6	679494	1.35899e+06	372104	679494	388283	643093	97070.6	841279	157740	194141		1.20556e+07	0.439442	95.9891
Eudorina	788649	131442	657208	796864	8215.1	0	0	0	394325	0	788649	262883	339557	131442	4.95096e+06	131442	131442		9.51308e+06	0.346763	96.3358
Staurodesmus	2.14762e+06	920409	920409	460204	0	0	460204	0	498555	0	690307	460204	460204	0	920409	230102	767007		8.93564e+06	0.325714	96.6616
Ulnaria	699608	699608	1.91862e+06	365704	63600.7	159002	159002	95401.1	954011	583007	1.17661e+06	335671	324629	120135	328604	321979	103351		8.40855e+06	0.306501	96.9681
Dictyohaerium	456689	209246	687524	1.38501e+06	29892.4	572937	209246	269031	702470	478278	254085	375315	109605	261558	841968	422229	82204		7.34729e+06	0.267817	97.2359
Cosmarium	655326	218442	873768	655326	655326	0	436884	218442	436884	291256	218442	218442	127425	0	728140	1.5564e+06	0		7.2905e+06	0.265747	97.5016
Aphanizomenon	0	676261	104040	416161	676261	260101	156060	52020.1	728282	164730	3.22525e+06	0	60690.1	40460.1	173400	0	52020.1		6.78573e+06	0.247348	97.749
Lyngbya	1.33138e+06	0	399413	332844	399413	266275	236689	0	399413	421602	0	665688	0	0	1.02072e+06	665688	554740		6.69386e+06	0.243999	97.993
Crucigenia	533445	0	255675	369308	539758	312492	113633	419812	629718	596575	426125	113633	113633	293553	482942	330247	719678		6.25023e+06	0.227828	98.2208
Aphanocapsa	259703	155822	432838	939259	415525	476122	176021	124080	822393	541048	545376	435724	71418.3	51940.6	225076	301905	192613		6.16687e+06	0.224789	98.4456
Crucigeniella	271316	234793	0	0	234793	688725	328710	46958.6	0	1.15048e+06	46958.6	375668	434367	453933	0	622201	610461		5.49937e+06	0.200458	98.646
Strombomonas	0	0	0	2.23133e+06	0	0	0	0	0	1.78506e+06	892531	0	0	0	0	0	0		4.90892e+06	0.178936	98.825
Coelastum	214358	110241	937051	629294	220483	275603	55120.6	137802	491492	183735	192922	330724	103351	27560.3	284790	206702	333021		4.73425e+06	0.172569	98.9975
Tabellaria	0	0	0	118674	0	0	0	0	0	197790	39558	896647	24723.7	0	1.58232e+06	979060	484585		4.32336e+06	0.157591	99.1551
Nitzschia	139922	279843	658798	266726	174902	212798	134092	90366.1	297333	332314	227373	223486	111864	184133	119516	320289	264539		4.03829e+06	0.1472	99.3023
Chroococcus	222709	80985	202462	485910	121477	290196	184466	213710	80985	229457	141724	121477	98700.4	0	94482.4	273324	273324		3.11539e+06	0.11356	99.4159
Oocystis	91108.1	0	106293	60738.7	45554	136662	91108.1	114729	379617	442886	30369.4	296945	101231	65800.3	237893	204993	146785		2.55271e+06	0.0930493	99.5089
Leptolyngbya	56863.8	77486.9	10812.1	124039	37842.4	214441	190213	6407.19	23426.3	107521	93705.1	180803	43248.5	583855	18020.2	332473	216543		2.3177e+06	0.0844828	99.5934
Gomphosphoeria	46375.5	0	1.43102e+06	0	238503	119251	0	0	298129	0	0	0	0	0	0	0	119251		2.25253e+06	0.0821072	99.6755
Lepocinclis	117117	0	281080	252972	84324	393512	42162	84324	49189	105405	0	42162	135270	91351	210810	42162	42162		1.974e+06	0.0719546	99.7475
Eunotia	0	0	61056.7	0	0	0	0	0	0	0	0	152642	45792.5	0	976907	95401.1	61056.7		1.39286e+06	0.0507712	99.7983
Merismopodia	0	0	0	322244	169178	410861	0	0	0	40280.5	0	48336.6	0	0	0	120841	161122		1.27286e+06	0.0463973	99.8447
Euastrum	43116	86232	0	0	43116	86232	0	0	50302	64674	0	0	0	0	0	43116	377265		794053	0.0289441	99.8736
Actinastrum	29633.2	39220.5	15688.2	258855	0	36605.8	0	37477.3	57523.3	20917.6	86285	39220.5	31376.4	6100.96	7844.09	31376.4	0		698124	0.0254474	99.899
Tetraedron	87239	65429.3	21809.8	36349.6	21809.8	29079.7	0	21809.8	21809.8	32714.6	0	65429.3	34532.1	21809.8	210828	0	0		670650	0.024446	99.9235
Monoraphidium	16324.2	0	6121.57	28567.3	69377.8	10202.6	10202.6	68470.9	10202.6	28567.3	34688.9	34235.5	4081.05	25166.5	12243.1	21425.5	28397.3		408275	0.0148821	99.9384
Kirchneriella	38160.4	0	0	318004	0	0	0	0	0	0	0	0	0	0	0	0	0		356164	0.0129826	99.9514
Ankistrodesmus	56021.7	10017.1	0	19663.2	27825.3	29680.3	15829.5	8904.1	2226.03	2597.03	62328.7	15829.5	8904.1	21518.3	8904.1	6678.08	19199.5		316127	0.0115232	99.9629
Aphanothece	37100.4	0	18550.2	18550.2	0	24733.6	18550.2	0	0	6183.41	37100.4	65956.3	0	0	0	0	46375.5		273100	0.00995482	99.9728
Navicula	31303.5	0	31303.5	0	0	31303.5	0	31303.5	0	0	31303.5	31303.5	0	31303.5	0	0	0		219124	0.00798734	99.9808
Rhizosolenia	33284.4	0	0	33284.4	0	0	0	0	33284.4	22189.6	0	25887.9	0	0	0	0	0		147931	0.00539224	99.9862
Golenkinia	0	0	0	0	0	63194.4	27083.3	0	0	9027.77	0	0	0	0	0	16927.1	0		116233	0.00423681	99.9905
Treubaria	0	0	20246.2	10123.1	0	3374.37	0	20246.2	20246.2	10123.1	0	0	6326.95	0	0	0	0		90686.3	0.00330562	99.9938
Pseudanabaena	18762.2	14071.7	9381.11	0	4690.56	21889.3	0	3648.21	0	1563.52	0	0	0	0	0	0	4690.56		78697.1	0.0028686	99.9966
Tetrastrum	0	5061.56	0	0	0	10123.1	0	10123.1	0	5061.56	0	0	0	0	10123.1	3163.47	5061.56		48717.5	0.00177581	99.9984
Micractinium	0	0	9328.11	0	0	0	6996.08	0	4664.05	2332.03	2332.03	0	0	1813.8	16324.2	0	0		43790.3	0.00159621	100
